# Supplementary material for: Evaluation of the Reactivity of Methanol and Hydrogen Sulfide Residues with the Ziegler–Natta Catalyst during Polypropylene Synthesis and Its Effects on Polymer Properties
Source: Polymers (Basel). 2023 Oct 12;15(20):4061. doi: 10.3390/polym15204061 (PMC10610409; doi:10.3390/polym15204061)
Supplement: Supplementary file 1 [file polymers-15-04061-s001.zip]

Archive with 1 entries (1 files):
- polymers-2549045-supplementary.pdf
